# Supplementary material for: Comparison of Absorbable and Nonabsorbable Sutures for Intradermal Skin Closure in Dogs
Source: Vet Sci. 2023 Feb 1;10(2):105. doi: 10.3390/vetsci10020105 (PMC9960444; doi:10.3390/vetsci10020105)
Supplement: Supplementary file 1 [file vetsci-10-00105-s001.zip]

Archive with 1 entries (1 files):
- vetsci-2146391-supplementary.pdf
